# Supplementary material for: The Altered Neonatal CD8+ T Cell Immunodominance Hierarchy during Influenza Virus Infection Impacts Peptide Vaccination
Source: Viruses. 2024 Aug 9;16(8):1271. doi: 10.3390/v16081271 (PMC11359775; doi:10.3390/v16081271)
Supplement: Supplementary file 1 [file viruses-16-01271-s001.zip]

Archive with 1 entries (1 files):
- viruses-3129805-supplementary.pdf
